# Supplementary material for: Integrating Habitat Suitability and Quality Assessments to Identify Conservation Priorities for Cycas panzhihuaensis
Source: Plants (Basel). 2026 Feb 23;15(4):670. doi: 10.3390/plants15040670 (PMC12943847; doi:10.3390/plants15040670)
Supplement: Supplementary file 1 [file plants-15-00670-s001.zip]

Archive with 1 entries (1 files):
- plants-4111516-Supplementary-Materials.pdf
